# Supplementary material for: Elucidating the fundamental fibrotic processes driving abdominal adhesion formation
Source: Nat Commun. 2020 Aug 13;11:4061. doi: 10.1038/s41467-020-17883-1 (PMC7426428; doi:10.1038/s41467-020-17883-1)
Supplement: Supplementary file 6 — Source Data [file 41467_2020_17883_MOESM6_ESM.xlsx]

## Sheet: Fig 1b
Fig 1b
	wild-type	JUN+/-	JUN+/+
	Adhesion score (0-5)
	3	4.5	5
	2	5	4.5
	2.5	4	5
	2.5	3.5	4
	3.5	4.5	4.5
	2	3.5	4
	2	4	5
	3.5	3	3.5
	2.5	2.5	5
	2.5	1.5	4
	2		2
	2		2
One way ANOVA
F	8.913
P value	0.0009

## Sheet: Fig 1f
Fig 1f
	Uninjured	POD 7	POD 14
	0	79	207
	0	54	106
	0	58	87
	0	62	227
	0	57	154
One way ANOVA
F	24.26
P value	< 0.0001

## Sheet: Fig 4c
Fig 4c
	COL1A2	VIM
	Relative gene expression normalized to GAPDH
Adhesion	10.5648	3.66049
	2.46827	2.61027
	4.5616	2.88863
Control (Sham)	0.0681439	0.5098
	0.167568	1.04949
	0.0276684	0.382038
Unpaired two-tailed t test	0.076	0.003
P value

## Sheet: Fig 5b
Fig 5b
	p-JUN
	Uninduced Control (24hr)	JUN (24hr)
	% of adhesion fibroblasts
	19.1	42.6
	31.5	56.4
	10.5	55.3
Unpaired two-tailed t test
P value		0.01
	p-STAT5
	Uninduced Control (24hr)	JUN (24hr)
	% of adhesion fibroblasts
	0.56	17
	0.36	16.6
	0.12	14.5
Unpaired two-tailed t test
P value		0.0001

## Sheet: Fib 5d
Fig 5d
	p-JUN+, % of fibroblasts (top panel)
	Control (DMSO)	JUN Inhibitor
	43.75	12.45
	43.5	8.92
	38.4	23.25
Unpaired two-tailed t test
P value		0.0044
	p-STAT5+, % of p-JUN+ fibroblasts (bottom panel)
	Control (DMSO)	JUN Inhibitor
	16.95	7.81
	16.35	8.975
	16.35	3.695
Unpaired two-tailed t test
P value		0.0038

## Sheet: Fig 5f
Fig 5f
	Control (Wild-type mice)	Jun-Inhibitor (Wild-type mice)	Control (JUN mice)	Jun-Inhibitor (JUN mice)
	Gross adhesions score (0-5)
	3.5	2	4	2
	3	2	4	3
	4	3	4	1
		2		2
		3
		2
Unpaired two-tailed t test		Wild-type:		JUN:
P value		0.01		0.009

## Sheet: Fig 6c
Fig 6c
	Control (DMSO), Wild-Type mice	JUN-Inhibitor, Wild-Type mice	Control (DMSO), JUN mice	JUN-Inhibitor, JUN mice
	3.75	2.5	5	1.25
	3.5	2.75	5	2
	2.75	2.25	4	2.5
	3.25	2	4.75	3
	3.75	2.5	4.5	3
	4		4.75	2.5
Unpaired two-tailed t test
P value		0.0011		< 0.0001

## Sheet: Fig 6f
Fig 6f
	DMSO Control JUN mouse	JUN-Inhibitor JUN mouse
	130	42
	134	37
	142	55
Unpaired two-tailed t test
P value	0.0001

## Sheet: Fig 7b
Fig 7b
	CD26+ (Adhesion)	CD26+ (Control)	PDGFRa+ (Adhesion)	PDGFRa+ (Control)
	% of total fibroblasts
	32	31	58	22
	25	38	33	14
	67	2.7	47	13
	76	42	86	48
	21	36	35	21
Unpaired two-tailed t test		CD26:		PDGFRa:
P value		0.3174		0.0407

## Sheet: Fig 7f
Fig 7f
Cytokine	Rep 1	Rep 2	Rep 3
	Mean fluorescence intensity (MFI)
IL6-24 hrs	3.27149	3.23936	3.28264
IL6-48 hrs	4.7084	4.72471	4.7109
MCP1-24 hrs	2.15508	2.09635	2.16962
MCP1-48 hrs	2.42524	2.47239	2.37998
PDGFAA-24 hrs	1.71646	1.65063	1.71955
PDGFAA-48 hrs	1.79065	1.86567	1.69369
IL8-24 hrs	2.61766	2.59849	2.63225
IL8-48 hrs	2.75057	2.7347	2.70413
VEGF-24 hrs	1.12128	1.01407	1.16716
VEGF-48 hrs	1.36499	1.42467	1.19839
IL10-24 hrs	0.105028	0.184209	0.150785
IL10-48 hrs	0.284324	0.222667	0.0952681
IL1b-24 hrs	0.185895	0.100465	0.127903
IL1b-48 hrs	0.288965	0.100465	0.118948
INFg-24 hrs	0.221849	0.20412	0.185637
INFg-48 hrs	0.431364	0.255273	0.286307

[truncated: 10 more sheets: Fig 8d, Fig 8e, Fig 8f, Supp Fig 3b, Supp Fig 11b, Supp Fig 12b, Supp Fig 13a, Supp Fig 14a, Supp Fig 21b, Supp 22a]
